# Supplementary material for: FAST4D—A New Score to Reduce Missed Strokes in Emergency Medical Service: A Prospective, Multicentric Observational Proof-of-Concept Trial
Source: J Clin Med. 2024 Aug 25;13(17):5033. doi: 10.3390/jcm13175033 (PMC11396033; doi:10.3390/jcm13175033)
Supplement: Supplementary file 1 [file jcm-13-05033-s001.zip]

Archive with 1 entries (1 files):
- jcm-3139744-supplementary.pdf
